# Supplementary material for: Loss of tumor-derived SMAD4 enhances primary tumor growth but not metastasis following BMP4 signalling
Source: Cell Commun Signal. 2024 Apr 30;22:248. doi: 10.1186/s12964-024-01559-0 (PMC11060976; doi:10.1186/s12964-024-01559-0)
Supplement: Supplementary file 7 — Additional file 7: Supplementary table 1. Cloning primers and relevant shRNA sequences used in this study. [file 12964_2024_1559_MOESM7_ESM.xlsx]

## Sheet: Sheet1
Table S1. Cloning primers and relevant shRNA sequences used in this study.
Primer/shRNA	Gene	Organism	Sequence	Restriction site
BamHI-Koz-mBMP4-f2	BMP4	Homo sapien	GCCGGATCCGCCACCATGATTCCTGGTAACC	BamHI + Kozak
EcoRI-STOP-mBMP4-r2			TGCTCCGAATTCTCAGCGGCATCCAC	EcoRI
BamHI-Koz-hBMP4-f1		Mus musculus	GCCGGATCCGCCACCATGATTCCTGGTAACCGAATG	BamHI + Kozak
EcoRI-STOP-hBMP4-r1			TGCTCCGAATTCTCAGCGGCACCCACATCC	EcoRI
BamHI-Koz-hSMAD4-f1	SMAD4	Homo sapien	GCAGGATCCGCCACCATGGACAATATGTCTATTACGAATACAC	BamHI + Kozak
EcoRI-STOP-hSMAD4-r1			TGCTGCGAATTCTCAGTCTAAAGGTTGTGGGTC	EcoRI
MluI-Koz-hMyo1f-f1	Myo1f	Homo sapien	GCCGCAACGCGTGCCACCATGGGCAGCAAGGAG	MluI + Kozak
HpaI-Stop-hMyo1f-r1			TGCTCCGTTAACTCAGATCTTCTCCACGTAG	HpaI
SMAD4sh4 (cat# V3LHS_359402)	SMAD4	Homo sapien	AACTCTGTACAAAGACCGC	-
SMAD4sh5 (cat# V3LHS_359404)			TCCAGGTGATACAACTCGT	-
