# Supplementary material for: Loss of tumor-derived SMAD4 enhances primary tumor growth but not metastasis following BMP4 signalling
Source: Cell Commun Signal. 2024 Apr 30;22:248. doi: 10.1186/s12964-024-01559-0 (PMC11060976; doi:10.1186/s12964-024-01559-0)
Supplement: Supplementary file 8 — Additional file 8: Supplementary table 2. Western blotting / IHC antibodies used in this study. [file 12964_2024_1559_MOESM8_ESM.xlsx]

## Sheet: Sheet1
Table S2. Western blotting / IHC antibodies used in this study.
Protein	Clone	Company	Catalog	WB dilution	IHC dilution	Antigen retrieval
BMP4	3H2	Millipore	MAB1049	1 in 1,000	1 in 1,000	Pressure cook for 3 min in citrate buffer (pH6)
GAPDH	GA1R	ThermoFisher	MA5-15738	1 in 10,000	-	-
HSP90	EPR16621-67	Abcam	ab203126	1 in 5,000	-	-
MYO1F	B-5	Santa Cruz	sc-376534	1 in 1,000	-	-
p-AKT1 (S473)	D7F10	Cell Signaling	9018	1 in 1,000	-	-
AKT1	B-1	Santa Cruz	sc-5298	1 in 1,000	-	-
p-ERK1/2 (T202/Y204)	D13.14.4E	Cell Signaling	4370	1 in 1,000	-	-
ERK1/2	137F5	Cell Signaling	4695	1 in 1,000	-	-
p-p38 (T180/Y 182)	D3F9	Cell Signaling	4511	1 in 1,000	-	-
p38	D13E1	Cell Signaling	8690	1 in 1,000	-	-
pSMAD1/5/8	D5B10	CST	13820	1 in 1,000	-	-
SMAD1/5	AF10B7	Abcam	ab75273	1 in 1,000	-	-
SMAD4	B-8	Santa Cruz	sc-7966	1 in 1,000	1 in 300	Microwave for 10 min in Tris-EDTA buffer (pH8)
V5	E10	Santa Cruz	sc-81594	1 in 1,000	-	-
XIAP	A-7	Santa Cruz	sc-55550	1 in 1,000	-	-
