# Supplementary material for: Loss of tumor-derived SMAD4 enhances primary tumor growth but not metastasis following BMP4 signalling
Source: Cell Commun Signal. 2024 Apr 30;22:248. doi: 10.1186/s12964-024-01559-0 (PMC11060976; doi:10.1186/s12964-024-01559-0)
Supplement: Supplementary file 9 — Additional file 9: Supplementary table 3. Primers and probes for (RT-)qPCR analysis in this study. [file 12964_2024_1559_MOESM9_ESM.xlsx]

## Sheet: Sheet1
Table S3. Primers and probes for (RT-)qPCR analysis in this study.
Primers / probes	Gene	Species	Primer Sequence
hRpl37a_QF1	Rpl37a	Homo sapiens	GCCAGCACGCCAAGTACAC
hRpl37a_QR1			CCCCACAGCTCGTCTCTTCA
mRps27a_RT_qPCR-f1	Rps27a	Mus musculus	CGGGGAAAACCATCACGCTCGAGGTT
mRps27a_RT_qPCR-r1			CGGCCATCTTCCAGCTGCTTACCAGC
hSMAD4_QF1	Smad4	Homo sapiens	CCACAAGTCAGCCTGCCAGT
hSMAD4_QR1			GGCTGAGGCCCTGATGCT
mSMAD4_QF3	Smad4	Mus musculus	AGGTCCCTTCAAGCTGCCCTG
mSMAD4_QR3			TGCCTATGTGCAACCTCGCTC
hID1_QF1	Id1	Homo sapiens	GTTCCTGCGGACGATCGCATCT
hID1_QR1			GTTGGGGGAGACCCACAGAGC
mID1_QF2	Id1	Mus musculus	GGCATGTGTTCCAGCCGACGA
mID1_QR2			CGGTGGCTGCGGTAGTGTCTT
hID2_QF1	Id2	Homo sapiens	CACCAGAGACCCGGGCAGAAC
hID2_QR1			GGGAATTCAGAAGCCTGCAAGGAC
mID2_QF1	Id2	Mus musculus	AGATCGCCCTGGACTCGCAT
mID2_QR1			CAGAAGGGAATTCAGATGCCTGCAA
hId3_QF2	Id3	Homo sapiens	CCCACCTTCCCATCCAGACAGCC
hId3_QR2			CCGAGTCAGTGGCAAAAGCTCC
mId3_QF1	Id3	Mus musculus	CCGCATCTCCCGATCCAGACAG
mId3_QR1			ACCGGGTCAGTGGCAAAAGC
hSmad6_QF1	Smad6	Homo sapiens	TCGCGACGAGTACAAGCCACT
hSmad6_QR1			GTCCGGAGACATGCTGGCGT
mSmad6_QF1	Smad6	Mus musculus	CGCAGTGGAGCTGAAACCCC
mSmad6_QR1			GGTCAGGAGGAGACAGCCGAG
hSMAD7_QF1	Smad7	Homo sapiens	CTCAAACCAACTGCAGACTGTCC
hSMAD7_QR1			TGTTTCAGCGGAGGAAGGC
mSMAD7_QF1	Smad7	Mus musculus	GAACGAATTATCTGGCCCCTG
mSMAD7_QR1			TCTTCTCCTCCCAGTATGCCAC
hItgb4_QF2	Itgb4	Homo sapiens	TTCTACGCTCTCCATCGGGCA
hItgb4_QR2			GCAGGTCCAGCTCCTCCCC
mItgb4_QF2	Itgb4	Mus musculus	GACCCAACGCAGCCCAAGTC
mItgb4_QR2			GCAGCAGCAGCTTCACCCAT
hKrt14_QF2	Krt14	Homo sapiens	GCGGCCTGCTGAGATCAAAGAC
hKrt14_QR2			CATTGTCCACTGTGGCTGTGAGAA
mKrt14_QF1	Krt14	Mus musculus	ATGCCAATGTCCTCCTGCAGATC
mKrt14_QR1			GCTCTGCTCCGTCTCAAACTTG
hEng_QF1	Eng	Homo sapiens	CGAGAGGGGCGAGGTGACAT
hEng_QR1			TCAGCTCCAGCTGTGACGGG
mEng_QF2	Eng	Mus musculus	ATGCAGCCCCGTGCTACTCA
mEng_QR2			TGGCAGCTGGAGTCCCAGAA
hMyo1f_QF2	Myo1f	Homo sapiens	CCCCCAAGATCCCCCTGAACC
hMyo1f_QR2			ACGCCGCTCTGCTTCACGTT
mMyo1f_QF1	Myo1f	Mus musculus	CAAGAAGGGCCGCCCCAGTA
mMyo1f_QR1			CGGGGACGCTTGGTCTCGTT
hNog_QF1	Nog	Homo sapiens	CAAGCCGTCCAAGTCCGTGC
hNog_QR1			CCCCGAGTTCTAGCACGAGCA
mNog_QF1	Nog	Mus musculus	CCACGGTCGCGCTGGAGTAA
mNog_QR1			GAAGACGCGCACGAGTTGGT
hAtoh8_QF1	Atoh8	Homo sapiens	GAGGGACGTGCCAAGAAGCG
hAtoh8_QR1			CTGGGCATCTGGCGGCATCT
mAtoh8_QF1	Atoh8	Mus musculus	AAGGGCGAGCCAAGAAACGG
mAtoh8_QR1			GGAATGAGGCTGGTCGTCTCCT
hB4galnt4_QF2	B4galnt4	Homo sapiens	GAGCCTCGAGGACCACGACA
hB4galnt4_QR2			ACACATGCAGGTTGGCACGG
mB4galnt3_QF2	B4galnt4	Mus musculus	GCGGGAACCCCCTGAACCA
mB4galnt3_QR2			GCCGCTGGGGACGGTAGAA
hCadm2_QF1	Cadm2	Homo sapiens	TGGCCCTGACCATGCTCTCATA
hCadm2_QR1			CTGGTGCATCTTCAGCTCCTTTAGC
mCadm2_QF2	Cadm2	Mus musculus	TGCTCTCATCGGAGGAATAGTGGC
mCadm2_QR2			ATGGCTGTGTCGGCATCTGGT
hCd44_QF1	Cd44	Homo sapiens	GCATTGCAGTCAACAGTCGAAGAAG
hCd44_QR1			TGTCCTCCACAGCTCCATTGCC
mCd44_QF1	Cd44	Mus musculus	GCGAACCAGGACAGTGGAGTGA
mCd44_QR1			GGCAAGAATCAGAGCCAGTGCC
hCgb_QF1	Cgb	Homo sapiens	GCGGGACATGGGCATCCAAG
hCgb_QR1	(3, 5, 7, 8)		CAGCACGCGGGTCATGGTGG
hCsf1_QF1	Csf1	Homo sapiens	CCTTGGAGCAACCAGAGGGC
hCsf1_QR1			TGGTGGTGGACGCCCCATAA
mCsf1_QF2	Csf1	Mus musculus	GGAGACTTCATGCCAGATTGCCTT
mCsf1_QR2			GTGGCGTTAGCATTGGGGGT
hTgfbi_QF1	Tgfbi	Homo sapiens	AAAGCCGACCACCATGCAACC
hTgfbi_QR1			GTGTTGAGCCCTGATGCAGCC
mTgfbi_QF3	Tgfbi	Mus musculus	CCGAGACCTTGAACCGCATCC
mTgfbi_QR3			CCAGCTACAATGGCCTCAGCAC
mVim_QF1	Vim	Mus musculus	AGCTGCTAACTACCAGGACACTATTG
mVim_QR1			CGAAGGTGACGAGCCATCTC
mVimProbe			CCTTCATGTTTTGGATCTCATCCTGCAGG
mCherry_QF1	mCherry	Discosoma sp.	GACCACCTACAAGGCCAAGAAG
mCherry_QR1			AGGTGATGTCCAACTTGATGTTGA
mCherryProbe			CAGCTGCCCGGCGCCTACA
mRps27a_f1a	Rps27a	Mus musculus	ATCACGCTCGAGGTACGGGC
mRps27a_r1a			CAGAAACCCGCCCTCAAACACT
mRps27a_p1a			TGCCGTTGAGGAAGCCAAGGCCTGACTGAGGCCC
TurboGFP_f3	TurboGFP	Pontellina plumata	CAGCGGCTACGAGAACCCCT
TurboGFP_r3			GGCCTCGTAGCGGTAGCTGA
TurboGFP_p3			AGGACGGCGGCGTGCTGCACGTGAGCT
